# Supplementary material for: Combined evaluation of Geriatric nutritional risk index and Neutrophil to lymphocyte ratio for predicting all-cause and cardiovascular mortality in hemodialysis patients
Source: PLoS One. 2023 Jun 29;18(6):e0287696. doi: 10.1371/journal.pone.0287696 (PMC10310003; doi:10.1371/journal.pone.0287696)
Supplement: S1 File — (XLS) [file pone.0287696.s001.xls]

## Sheet: Sheet1
Sex（1=Male，2=Female）	Age (years old)	Dialysis duration (months)	Types of vascular pathways（1=Arteriovenous fistula，2=Central venous catheters，3=Arteriovenous grafts ）	Years of education	spKt/V	Primitive（1=Chronic glomerulonephritis，2=Diabetic nephropathy，3=Hypertensive nephropathy，4=other）	Diabetes（1=yes，0=no）	Hypertension（1=yes，0=no）	Heart disease（1=yes，0=no）	Serum albumin (g/L)	Hemoglobin (g/L)	Pre-dialysis blood urea nitrogen(mmol/L)	Pre-dialysis serum creatinine(umol/L)	Uric acid (umol/L)	Triglyceride (mmol/L)	Total cholesterol (mmol/L)	High-density lipoprotein (mmol/L)	Low-density lipoprotein (mmol/L)	Blood potassium (mmol/L)	Blood calcium (mmol/L)	Blood phosphorus (mmol/L)	NLR	PLR	Body mass index (kg/m2)	ideal body mass（kg）	ideal body mass index (kg/m2)	height（m）	real body mass（kg）	1.489 × rho (albumin)	real body mass / ideal body mass	GNRI	All-cause of death（1=yes，0=no）	Cardiocerebrovascular death（1=yes，0=no）	Follow-up time（months）	Group：1=high GNRI (≥ 89.01), 2=low GNRI (≥ 89.01)	Group：1=high NLR (≥ 4), and low NLR (<4)	G1: high GNRI + high NLR group; G2: high GNRI + low NLR group, G3: low GNRI + high NLR group; G4: low GNRI + low NLR
1	57	88	2	11	1.61	3	0	1	0	38.9	124	16.9	288	372	1.13	2.88	0.61	2.48	3.79	1.78	2.31	4.23	141.5	22.36	65.8	22	1.73	66.9	57.9221	1	94.62	0	0	58	2	1	1
1	82	92	1	11	1.67	1	0	1	1	35.6	127	28	658	486	1.86	4.08	1.11	3.61	4.98	2.1	2.39	4.32	125.69	22.79	59.9	22	1.65	62.1	53.0084	1	89.71	0	0	58	2	1	1
2	70	70	1	9	1.19	3	1	1	1	37.4	110	26.1	596	467	1.73	3.88	1.03	3.42	4.78	2.05	1.99	4.35	100.24	20.61	57.7	22	1.62	54.1	55.6886	0.937608	89.79	0	0	59	2	1	1
2	77	68	1	9	1.63	1	1	1	0	38.3	109	28.6	679	492	1.9	4.15	1.14	3.67	5.04	2.12	1.94	4.87	100.26	20.39	60.6	22	1.66	56.2	57.0287	0.927393	90.7	0	0	58	2	1	1
1	64	73	1	9	1.17	1	0	1	1	38.9	112	7.1	392	271	0.48	1.81	0.16	1.48	2.73	1.5	2.03	4.62	134.46	20.83	64.3	22	1.71	60.9	57.9221	0.947123	92.42	0	0	59	2	1	1
1	69	70	1	9	1.49	1	1	1	0	38.6	110	12	124	322	0.8	2.34	0.38	1.98	3.26	1.64	1.99	4.54	123.36	20.61	62.1	22	1.68	58.2	57.4754	0.937198	91.56	0	0	60	2	1	1
1	48	75	1	9	1.55	1	0	1	0	39.2	114	27.3	637	480	1.82	4.01	1.08	3.54	4.91	2.09	2.07	4.7	121.94	21.05	72.9	22	1.82	69.7	58.3688	0.956104	93.24	0	0	60	2	1	1
2	68	88	2	11	1.51	2	0	1	0	41.3	124	31.5	810	492	2.37	4.39	1.32	3.87	4.99	2.22	2.31	4.23	134.46	22.36	50.8	22	1.52	51.7	61.4957	1.01772	98.93	0	0	60	2	1	1
2	76	73	1	9	1.51	1	1	1	1	38.9	112	16.7	239	349	1.35	2.92	0.6	2.44	3.5	1.75	2.03	4.21	143.85	20.83	57	22	1.61	54	57.9221	0.947368	92.43	0	0	58	2	1	1
1	57	70	1	9	1.55	4	1	1	0	38.6	110	33.6	892	513	2.52	4.59	1.42	4.07	5.2	2.28	1.99	4.7	106.3	20.61	65.1	22	1.72	61	57.4754	0.93702	91.55	0	0	59	2	1	1
1	87	75	3	9	0.78	3	0	1	0	39.2	114	32	831	497	2.41	4.44	1.34	3.92	5.04	2.23	2.07	4.95	110.21	21.05	58.5	22	1.63	55.9	58.3688	0.955556	93.22	0	0	60	2	1	1
2	66	81	1	10	0.88	4	0	1	1	40.1	119	19.8	361	380	1.57	3.23	0.75	2.75	3.82	1.85	2.19	4.54	121.26	21.7	52.2	22	1.54	51.5	59.7089	0.98659	95.85	0	0	60	2	1	1
1	57	70	1	9	1.67	2	0	1	0	38.6	110	29.9	749	477	2.26	4.23	1.24	3.72	4.83	2.17	1.99	4.62	135.24	20.61	57.7	22	1.62	54.1	57.4754	0.937608	91.57	0	0	60	2	1	1
1	76	70	1	9	1.61	1	0	1	1	38.6	110	14	137	323	1.17	2.66	0.47	2.19	3.24	1.67	1.99	4.23	138.37	20.61	62.1	22	1.68	58.2	57.4754	0.937198	91.56	0	0	57	2	1	1
1	73	70	1	9	1.59	1	1	1	0	38.6	110	31.5	810	492	2.37	4.39	1.32	3.87	4.99	2.22	1.99	4.22	141.5	20.61	65.8	22	1.73	61.7	57.4754	0.93769	91.58	0	0	55	2	1	1
1	57	77	1	10	1.67	3	0	1	0	39.5	115	14.6	157	329	1.2	2.71	0.49	2.24	3.29	1.69	2.11	4.79	131.33	21.27	69.7	22	1.78	67.4	58.8155	0.967001	94.14	0	0	60	2	1	1
1	30	94	1	11	1.41	1	0	1	0	42.2	129	31.5	810	492	2.37	4.39	1.32	3.87	4.99	2.22	2.43	5.53	120.38	23.01	59.2	22	1.64	61.9	62.8358	1	99.54	0	0	60	2	1	1
2	72	75	1	9	1.13	2	1	0	0	39.2	114	20.9	402	390	1.64	3.34	0.8	2.85	3.93	1.89	2.07	4.7	111.77	21.05	54.9	22	1.58	52.6	58.3688	0.958106	93.32	0	0	58	2	1	1
1	59	68	1	9	0.92	1	0	1	0	38.3	109	32.5	851	502	2.45	4.49	1.37	3.97	5.1	2.25	1.94	4.46	137.59	20.39	59.9	22	1.65	55.5	57.0287	0.926544	90.67	0	0	57	2	1	1
1	78	79	1	10	1.49	2	0	1	1	38.3	117	34.6	933	523	2.59	4.7	1.47	4.18	5.31	2.32	2.15	4.87	135.24	21.48	59.2	22	1.64	57.8	57.0287	0.976351	92.74	0	0	59	2	1	1
1	68	73	1	9	1.53	4	0	0	0	38.9	112	20.4	382	385	1.6	3.28	0.78	2.8	3.87	1.87	2.03	4.62	143.06	20.83	65.1	22	1.72	61.6	57.9221	0.946237	92.38	0	0	59	2	1	1
1	64	92	2	11	1.59	1	0	1	0	41.9	127	16.7	239	349	1.35	2.92	0.6	2.44	3.5	1.75	2.39	5.44	139.15	22.79	65.1	22	1.72	67.4	62.3891	1	99.09	0	0	57	2	1	1
1	45	83	1	10	1.49	2	1	1	1	40.4	120	12.4	76	308	1.06	2.5	0.39	2.04	3.08	1.62	2.23	5.03	138.37	21.92	57	22	1.61	56.8	60.1556	0.996491	96.71	0	0	59	2	1	1
2	48	94	3	11	1.49	1	0	1	0	42.2	129	31.5	810	492	2.37	4.39	1.32	3.87	4.99	2.22	2.43	5.53	134.46	23.01	53.5	22	1.56	56	62.8358	1	99.54	0	0	60	2	1	1
2	32	70	1	9	1.49	1	0	1	0	38.6	110	29.3	729	472	2.23	4.18	1.22	3.67	4.78	2.15	1.99	4.54	133.68	20.61	55.6	22	1.59	52.1	57.4754	0.93705	91.55	0	0	60	2	1	1
1	79	68	1	9	1.55	1	0	1	0	38.3	109	30.9	790	487	2.34	4.33	1.29	3.82	4.94	2.2	1.94	4.46	120.38	20.39	59.9	22	1.65	55.5	57.0287	0.926544	90.67	0	0	60	2	1	1
1	84	77	1	10	1.73	3	1	1	0	39.5	115	14.6	157	329	1.2	2.71	0.49	2.24	3.29	1.69	2.11	4.79	111.77	21.27	58.5	22	1.63	56.5	58.8155	0.965812	94.09	0	0	57	2	1	1
1	47	73	1	9	1.51	4	0	1	0	38.9	112	29.9	749	477	2.26	4.23	1.24	3.72	4.83	2.17	2.03	4.62	134.46	20.83	59.2	22	1.64	56	57.9221	0.945946	92.37	0	0	58	2	1	1
1	58	70	1	9	1.71	2	1	1	0	38.6	110	34.6	933	523	2.59	4.7	1.47	4.18	5.31	2.32	1.99	4.54	139.15	20.61	65.1	22	1.72	61	57.4754	0.93702	91.55	0	0	57	2	1	1
2	56	73	1	9	1.73	1	0	1	0	38.3	112	35.1	953	528	2.63	4.75	1.5	4.23	5.36	2.33	2.03	4.46	131.33	20.83	53.5	22	1.56	50.7	57.0287	0.947664	91.55	0	0	59	2	1	1
2	56	44	1	6	1.28	2	0	1	0	43	99	28.8	708	467	2.19	4.12	1.19	3.62	4.72	2.13	1.46	4.62	95.07	18.6	58.5	22	1.63	49.4	64.027	0.844444	94.24	0	0	60	2	1	1
2	64	98	1	12	1.81	4	0	1	0	35.9	130	35.1	953	528	2.63	4.75	1.5	4.23	5.36	2.33	2.44	4.19	113.36	24.15	55.6	22	1.59	61.1	53.4551	1	90.16	0	0	60	2	1	1
1	74	80	3	10	1.05	2	1	1	0	36.4	120	20.9	402	390	1.64	3.34	0.8	2.85	3.93	1.89	2.13	4.34	110.54	22.37	59.9	22	1.65	60.9	54.1996	1	90.9	0	0	60	2	1	1
1	76	63	1	4	1.73	4	1	1	0	39.5	115	14.6	157	329	1.2	2.71	0.49	2.24	3.29	1.69	2.11	4.79	100	21.27	65.1	22	1.72	62.9	58.8155	0.966206	94.11	0	0	60	2	1	1
2	72	57	1	11	1.57	1	1	1	0	41.9	127	29.9	749	477	2.26	4.23	1.24	3.72	4.83	2.17	2.39	5.44	112.65	22.79	57	22	1.61	59.1	62.3891	1	99.09	0	0	58	2	1	1
1	72	64	3	9	1.51	1	0	1	0	38.9	112	29.9	749	477	2.26	4.23	1.24	3.72	4.83	2.17	2.03	4.62	113.36	20.83	57	22	1.61	54	57.9221	0.947368	92.43	0	0	60	2	1	1
1	57	112	1	9	1.73	4	0	1	0	38.3	112	35.1	953	528	2.63	4.75	1.5	4.23	5.36	2.33	2.03	4.46	133.68	20.83	64.3	22	1.71	60.9	57.0287	0.947123	91.52	0	0	60	2	1	1
1	59	73	2	9	1.71	3	1	1	0	37.5	112	30.4	740	511	2.02	4.35	1.22	3.86	5.24	2.18	2.03	4.76	136.02	20.83	68.2	22	1.76	64.5	55.8375	0.945748	89.06	1	0	30	2	1	1
1	70	81	1	10	1.85	1	0	1	0	40.1	119	30.9	790	487	2.34	4.33	1.29	3.82	4.94	2.2	2.19	4.95	143.85	21.7	57.7	22	1.62	57	59.7089	0.987868	92.34	1	1	32	2	1	1
1	91	83	1	10	1.61	1	0	0	0	40.4	120	32	831	497	2.41	4.44	1.34	3.92	5.04	2.23	2.23	5.03	143.06	21.92	64.3	22	1.71	64.1	60.1556	0.99689	94.63	1	1	46	2	1	1
1	39	88	1	11	1.79	3	0	1	1	42.3	124	30.4	769	482	2.3	4.28	1.27	3.77	4.88	2.18	2.27	5.44	139.15	23.16	62.1	22	1.68	65.4	62.9847	1	98.21	1	1	38	2	1	1
1	47	86	3	11	1.81	4	0	1	0	41.2	123	14	137	323	1.17	2.66	0.47	2.19	3.24	1.67	2.23	4.27	136.81	22.96	59.2	22	1.64	61.8	61.3468	1	94.24	1	0	22	2	1	1
1	61	77	1	10	1.86	4	0	1	0	38.2	118	28.8	708	467	2.19	4.12	1.19	3.62	4.72	2.13	2.06	5.03	135.24	21.97	66.6	22	1.74	66.5	56.8798	0.998498	92.63	1	0	37	2	1	1
2	59	26	1	11	1.79	4	0	1	1	42.3	124	30.4	769	482	2.3	4.28	1.27	3.77	4.88	2.18	2.27	5.03	139.15	23.16	54.9	22	1.58	57.8	62.9847	1	99.68	1	1	43	2	1	1
1	56	39	1	5	1.28	2	1	1	0	44	89	30.4	740	511	2.02	4.35	1.22	3.86	5.24	2.18	1.14	4.27	135.24	16.82	57	22	1.61	43.6	65.516	0.764912	92.41	1	0	36	2	1	1
2	61	83	1	10	0.78	4	1	1	1	36.9	120	10.8	83	309	0.72	2.21	0.33	1.86	3.13	1.61	2.23	3.21	115.68	21.92	55.6	22	1.59	55.4	54.9441	0.996403	91.49	0	0	56	2	2	2
2	81	81	1	10	0.96	2	0	1	0	40.1	119	36.5	946	574	2.43	5.02	1.5	4.48	5.9	2.35	2.19	3.62	138.37	21.7	54.9	22	1.58	54.2	59.7089	0.98725	95.88	0	0	59	2	2	2
1	73	81	1	10	0.92	3	0	1	0	40.1	119	30.4	740	511	2.02	4.35	1.22	3.86	5.24	2.18	2.19	2.16	133.68	21.7	65.1	22	1.72	64.2	59.7089	0.986175	95.83	0	0	60	2	2	2
2	72	70	2	9	1.59	4	0	1	0	36.9	110	29.8	720	505	1.98	4.28	1.19	3.79	5.18	2.16	1.99	2.57	134.46	20.61	60.6	22	1.66	56.8	54.9441	0.937294	89.03	0	0	60	2	2	2
1	74	77	1	10	0.96	4	1	1	0	38.5	115	33.5	843	543	2.22	4.68	1.36	4.17	5.57	2.26	2.11	1.91	111.77	21.27	57	22	1.61	55.1	57.3265	0.966667	92.64	0	0	58	2	2	2
1	53	94	1	11	1.59	3	0	1	0	40.2	129	26.7	617	473	1.78	3.95	1.05	3.48	4.85	2.07	2.43	2.6	135.24	23.01	55.6	22	1.59	58.2	59.8578	1	96.56	0	0	54	2	2	2
2	40	92	1	11	1.02	3	0	1	0	41.9	127	32.9	822	537	2.18	4.62	1.33	4.11	5.51	2.25	2.39	2.12	134.46	22.79	58.5	22	1.63	60.6	62.3891	1.0359	100.59	0	0	60	2	2	2
2	76	83	1	10	0.86	2	0	1	0	40.4	120	27.3	637	480	1.82	4.01	1.08	3.54	4.91	2.09	2.23	3.06	110.36	21.92	55.6	22	1.59	55.4	60.1556	0.996403	96.71	0	0	58	2	2	2
1	66	81	1	10	1.55	2	1	1	1	40.1	119	26.7	617	473	1.78	3.95	1.05	3.48	4.85	2.07	2.19	2.16	134.46	21.7	65.1	22	1.72	64.2	59.7089	0.986175	95.83	0	0	54	2	2	2
1	63	94	1	11	1.59	3	0	1	0	38.2	129	30.4	740	511	2.02	4.35	1.22	3.86	5.24	2.18	2.43	3.12	120.38	23.01	59.9	22	1.65	62.6	56.8798	1.04508	95.46	0	0	57	2	2	2
2	59	77	1	10	1.73	2	1	0	0	39.5	115	21.2	432	417	1.41	3.35	0.8	2.92	4.25	1.91	2.11	3.25	100.26	21.27	58.5	22	1.63	56.5	58.8155	0.965812	94.09	0	0	60	2	2	2
1	52	83	1	10	1.47	3	0	1	0	40.4	120	34.6	933	523	2.59	4.7	1.47	4.18	5.31	2.32	2.23	3.23	136.81	21.92	60.6	22	1.66	60.4	60.1556	0.9967	96.72	0	0	57	2	2	2
2	83	81	2	10	1.29	1	1	1	0	40.1	119	31.5	810	492	2.37	4.39	1.32	3.87	4.99	2.22	2.19	3.54	138.37	21.7	54.9	22	1.58	54.2	59.7089	0.98725	95.88	0	0	59	2	2	2
1	68	88	1	11	1.21	4	0	0	0	41.3	124	17.2	259	354	1.39	2.97	0.62	2.5	3.56	1.77	2.31	2.6	143.06	22.36	65.1	22	1.72	66.2	61.4957	1	98.2	0	0	53	2	2	2
1	77	105	2	13	1.51	3	1	1	0	44	137	30.4	769	482	2.3	4.28	1.27	3.77	4.88	2.18	2.64	2.32	114.79	24.1	57	22	1.61	62.5	65.516	1	102.22	0	0	53	2	2	2
2	45	83	2	10	1.53	3	1	0	0	40.4	120	29.3	729	472	2.23	4.18	1.22	3.67	4.78	2.15	2.23	1.6	106.3	21.92	50.8	22	1.52	50.6	60.1556	0.996063	96.69	0	0	58	2	2	2
1	53	92	1	11	1.57	2	1	1	0	41.9	127	29.9	749	477	2.26	4.23	1.24	3.72	4.83	2.17	2.39	2.68	135.24	22.79	66.6	22	1.74	69	62.3891	1	99.09	0	0	60	2	2	2
1	29	23	1	4	1.2	3	1	1	0	44	86	30.9	790	487	2.34	4.33	1.29	3.82	4.94	2.2	1.07	3.72	133.68	16.43	64.3	22	1.71	48	65.516	0.746501	91.65	0	0	60	2	2	2
2	77	32	3	5	1.88	4	0	1	1	43.8	92	32	831	497	2.41	4.44	1.34	3.92	5.04	2.23	1.25	2.32	92.26	17.42	50.8	22	1.52	40.3	65.2182	0.793307	93.3	0	0	60	2	2	2
1	65	50	2	7	1.43	3	0	1	0	42.5	102	33.6	892	513	2.52	4.59	1.42	4.07	5.2	2.28	1.57	3.54	109.84	19.2	66.6	22	1.74	58.1	63.2825	0.872372	94.66	0	0	59	2	2	2
2	83	27	1	5	1.28	2	1	1	0	44	89	26.7	627	446	2.04	3.91	1.09	3.41	4.51	2.07	1.14	2.54	111.25	16.82	54.9	22	1.58	42	65.516	0.765027	92.42	0	0	60	2	2	2
1	47	92	1	12	1.13	3	1	1	0	41.5	126	19.8	361	380	1.57	3.23	0.75	2.75	3.82	1.85	2.34	2.79	133.68	23.55	59.9	22	1.65	64.1	61.7935	1	98.49	0	0	60	2	2	2
1	58	42	1	6	1.83	3	1	0	1	42.3	98	29.3	729	472	2.23	4.18	1.22	3.67	4.78	2.15	1.42	1.45	139.15	18.41	65.1	22	1.72	54.5	62.9847	0.837174	92.89	0	0	60	2	2	2
1	80	78	2	10	1.75	3	0	1	0	42.8	119	30.4	769	482	2.3	4.28	1.27	3.77	4.88	2.18	2.09	2.4	111.95	22.17	65.1	22	1.72	65.6	63.7292	1	100.43	0	0	54	2	2	2
1	26	21	1	4	1.96	3	1	1	0	43.8	85	29.3	729	472	2.23	4.18	1.22	3.67	4.78	2.15	1.04	2.46	113.36	16.23	57.7	22	1.62	42.6	65.2182	0.738302	91.01	0	0	59	2	2	2
1	80	84	1	11	1.75	1	0	1	0	41.7	122	32.5	851	502	2.45	4.49	1.37	3.97	5.1	2.25	2.2	2.57	92.96	22.76	59.9	22	1.65	62	62.0913	1	98.79	0	0	60	2	2	2
2	77	84	1	11	1.77	2	0	1	0	42.8	122	29.3	729	472	2.23	4.18	1.22	3.67	4.78	2.15	2.2	2.57	100.7	22.76	50.8	22	1.52	52.6	63.7292	1	100.43	0	0	59	2	2	2
1	51	88	1	11	1.22	1	0	1	0	42.5	124	35.1	953	528	2.63	4.75	1.5	4.23	5.36	2.33	2.27	2.68	116.87	23.16	66.6	22	1.74	70.1	63.2825	1	99.98	0	0	55	2	2	2
1	61	96	1	12	1.77	4	1	1	0	40.2	129	30.4	769	482	2.3	4.28	1.27	3.77	4.88	2.18	2.41	2.85	100	23.95	59.2	22	1.64	64.4	59.8578	1	96.56	0	0	57	2	2	2
2	49	82	1	11	1.3	2	0	1	0	35.9	121	34.6	933	523	2.59	4.7	1.47	4.18	5.31	2.32	2.16	3.62	113.36	22.56	54.9	22	1.58	56.3	53.4551	1	90.16	0	0	60	2	2	2
1	81	84	1	11	1.16	2	1	1	0	36.4	122	32	831	497	2.41	4.44	1.34	3.92	5.04	2.23	2.2	2.57	110.54	22.76	60.6	22	1.66	62.7	54.1996	1	90.9	0	0	57	2	2	2
2	73	77	3	10	1.47	1	0	0	0	42.5	118	31.5	810	492	2.37	4.39	1.32	3.87	4.99	2.22	2.06	2.35	112.65	21.97	50.8	22	1.52	50.8	63.2825	1	99.98	0	0	59	2	2	2
2	56	82	1	11	1.24	2	1	1	0	36.1	121	35.1	953	528	2.63	4.75	1.5	4.23	5.36	2.33	2.16	2.51	92.96	22.56	57	22	1.61	58.5	53.7529	1	90.45	0	0	55	2	2	2
1	57	78	3	10	1.77	3	0	1	0	43.5	119	32	831	497	2.41	4.44	1.34	3.92	5.04	2.23	2.09	2.4	109.84	22.17	65.1	22	1.72	65.6	64.7715	1	101.47	0	0	60	2	2	2
1	58	78	1	10	1.79	2	0	1	0	42.8	119	10.3	199	288	0.91	2.29	0.29	1.83	2.87	1.56	2.09	2.4	113.36	22.17	64.3	22	1.71	64.8	63.7292	1	100.43	0	0	60	2	2	2
2	66	96	1	12	1.2	3	1	1	0	37.4	129	34.6	933	523	2.59	4.7	1.47	4.18	5.31	2.32	2.41	2.85	111.25	23.95	58.5	22	1.63	63.6	55.6886	1	92.39	0	0	58	2	2	2
1	65	84	3	11	1.22	3	0	1	0	42	122	29.3	729	472	2.23	4.18	1.22	3.67	4.78	2.15	2.2	2.57	114.06	22.76	65.1	22	1.72	67.3	62.538	1	99.24	0	0	58	2	2	2
2	55	77	1	10	1.45	1	1	1	0	42.5	118	14.6	157	329	1.2	2.71	0.49	2.24	3.29	1.69	2.06	2.35	117.57	21.97	54.9	22	1.58	54.9	63.2825	1	99.98	0	0	59	2	2	2
1	64	82	1	11	1.94	4	1	1	0	42.5	121	26.2	606	441	2.01	3.86	1.06	3.36	4.46	2.05	2.16	2.51	109.84	22.56	59.2	22	1.64	60.7	63.2825	1	99.98	0	0	54	2	2	2
2	64	92	3	12	1.13	2	0	1	0	43.8	126	29.9	749	477	2.26	4.23	1.24	3.72	4.83	2.17	2.34	2.79	87.34	23.55	57	22	1.61	61	65.2182	1	101.92	0	0	60	2	2	2
1	69	78	1	10	1.81	2	1	1	1	37.7	119	16.7	239	349	1.35	2.92	0.6	2.44	3.5	1.75	2.09	2.4	114.06	22.17	57.7	22	1.62	58.2	56.1353	1	92.84	0	0	60	2	2	2
1	70	86	3	11	1.83	1	0	0	0	35.9	123	17.7	280	359	1.42	3.02	0.65	2.55	3.61	1.79	2.23	2.62	114.06	22.96	59.9	22	1.65	62.5	53.4551	1	90.16	0	0	58	2	2	2
2	48	92	1	12	1.81	1	0	1	0	42.3	126	17.2	259	354	1.39	2.97	0.62	2.5	3.56	1.77	2.34	2.35	116.17	23.55	50.8	22	1.52	54.4	62.9847	1	99.68	0	0	60	2	2	2
1	70	67	2	9	1.96	3	1	1	0	42.5	112	13	96	313	1.09	2.55	0.41	2.09	3.13	1.64	1.88	2.29	107.73	20.98	57	22	1.61	54.4	63.2825	0.954386	98.08	0	0	54	2	2	2
1	52	42	1	6	1.75	4	0	1	0	41.5	98	21.9	443	400	1.71	3.44	0.85	2.95	4.03	1.92	1.42	3.12	99.29	18.41	57.7	22	1.62	48.3	61.7935	0.837088	91.7	0	0	59	2	2	2
2	79	77	1	10	1.77	2	0	1	1	44	118	33.6	892	513	2.52	4.59	1.42	4.07	5.2	2.28	2.06	2.35	110.54	21.97	55.6	22	1.59	55.5	65.516	0.998201	102.14	0	0	57	2	2	2
2	72	80	2	10	1.77	1	0	0	0	41.5	120	32	831	497	2.41	4.44	1.34	3.92	5.04	2.23	2.13	3.7	110.54	22.37	59.9	22	1.65	60.9	61.7935	1	98.49	0	0	58	2	2	2
1	69	77	3	10	1.86	2	0	1	0	41.7	118	29.9	749	477	2.26	4.23	1.24	3.72	4.83	2.17	2.06	2.35	117.57	21.97	57	22	1.61	57	62.0913	1	98.79	0	0	58	2	2	2
1	47	88	3	11	1.22	2	0	1	1	41.7	124	30.4	769	482	2.3	4.28	1.27	3.77	4.88	2.18	2.27	2.68	111.95	23.16	62.1	22	1.68	65.4	62.0913	1	98.79	0	0	60	2	2	2
1	63	77	1	10	1.96	4	1	1	0	43	118	14	137	323	1.17	2.66	0.47	2.19	3.24	1.67	2.06	2.35	111.25	21.97	65.8	22	1.73	65.8	64.027	1	100.73	0	0	60	2	2	2
1	62	82	1	11	1.79	2	0	1	0	41.7	121	37.8	1055	553	2.81	5.01	1.63	4.48	5.63	2.41	2.16	3.06	111.95	22.56	59.2	22	1.64	60.7	62.0913	1	98.79	0	0	39	2	2	2
1	58	75	1	10	1.16	1	0	1	0	42.5	116	17.7	280	359	1.42	3.02	0.65	2.55	3.61	1.79	2.02	2.16	114.76	21.77	58.5	22	1.63	57.8	63.2825	0.988034	99.48	0	0	60	2	2	2
2	46	84	1	11	1.92	4	0	1	0	36.1	122	29.9	749	477	2.26	4.23	1.24	3.72	4.83	2.17	2.2	3.62	110.32	22.76	50.8	22	1.52	52.6	53.7529	1	90.45	0	0	56	2	2	2
1	46	96	1	12	1.86	3	0	1	0	38.2	129	16.7	239	349	1.35	2.92	0.6	2.44	3.5	1.75	2.41	2.85	113.36	23.95	60.6	22	1.66	66	56.8798	1	93.58	0	0	60	2	2	2
2	80	86	1	11	1.83	2	0	1	0	35.4	123	12.4	234	308	1.06	2.5	0.39	2.04	3.08	1.62	2.23	2.62	117.57	22.96	54.9	22	1.58	57.3	52.7106	1	89.41	0	0	60	1	2	2
2	42	84	1	11	1.92	2	1	1	0	43.5	122	30.9	790	487	2.34	4.33	1.29	3.82	4.94	2.2	2.2	2.57	110.54	22.76	58.5	22	1.63	60.5	64.7715	1	101.47	0	0	54	2	2	2
2	77	77	1	10	1.41	1	0	1	0	37.4	118	29.3	729	472	2.23	4.18	1.22	3.67	4.78	2.15	2.06	2.35	112.65	21.97	58.5	22	1.63	58.4	55.6886	0.998291	92.32	0	0	58	2	2	2
1	61	82	1	11	1.75	1	1	1	0	42	121	35.1	953	528	2.63	4.75	1.5	4.23	5.36	2.33	2.16	2.51	90.85	22.56	65.1	22	1.72	66.7	62.538	1	99.24	0	0	57	2	2	2
1	84	78	1	10	2.07	4	0	1	0	42.5	119	28.6	679	492	1.9	4.15	1.14	3.67	5.04	2.12	2.09	2.4	111.25	22.17	66.6	22	1.74	67.1	63.2825	1	99.98	0	0	56	2	2	2
1	46	77	1	10	1.75	4	0	1	0	37.9	118	30.4	740	511	2.02	4.35	1.22	3.86	5.24	2.18	2.06	2.35	110.54	21.97	59.2	22	1.64	59.1	56.4331	0.998311	93.06	0	0	53	2	2	2
1	54	86	2	11	1.75	1	0	1	0	43	123	7.1	392	271	0.48	1.81	0.16	1.48	2.73	1.5	2.23	2.62	114.06	22.96	65.1	22	1.72	67.9	64.027	1	100.73	0	0	51	2	2	2
1	55	23	1	4	1.81	2	0	1	0	43.8	86	32.9	822	537	2.18	4.62	1.33	4.11	5.51	2.25	1.07	0.95	114.06	16.43	64.3	22	1.71	48	65.2182	0.746501	91.35	0	0	54	2	2	2
2	62	84	3	11	1.96	1	0	1	0	37.7	122	27.3	637	480	1.82	4.01	1.08	3.54	4.91	2.09	2.2	2.57	113.36	22.76	57	22	1.61	59	56.1353	1	92.84	0	0	56	2	2	2
2	51	78	1	10	1.77	4	0	1	0	42.5	119	27.3	637	480	1.82	4.01	1.08	3.54	4.91	2.09	2.09	2.4	133.68	22.17	54.9	22	1.58	55.4	63.2825	1	99.98	0	0	60	2	2	2
1	55	30	3	5	1.94	4	1	1	0	41.5	91	21.2	432	417	1.41	3.35	0.8	2.92	4.25	1.91	1.21	1.12	136.81	17.22	59.9	22	1.65	46.9	61.7935	0.782972	89.44	0	0	59	2	2	2
1	49	34	1	5	1.86	2	0	1	0	42.3	93	32.5	851	502	2.45	4.49	1.37	3.97	5.1	2.25	1.28	1.23	139.15	17.61	59.2	22	1.64	47.4	62.9847	0.800676	91.37	0	0	57	2	2	2
1	39	84	1	11	1.83	1	0	1	0	44	122	14.6	157	329	1.2	2.71	0.49	2.24	3.29	1.69	2.2	2.57	113.36	22.76	65.1	22	1.72	67.3	65.516	1	102.22	0	0	60	2	2	2
2	70	32	1	5	1.96	2	0	1	1	41.5	92	31.5	810	492	2.37	4.39	1.32	3.87	4.99	2.22	1.25	1.17	95.78	17.42	64.3	22	1.71	50.9	61.7935	0.791602	89.8	0	0	60	2	2	2
2	83	50	1	7	1.73	2	0	1	0	41.7	102	34.6	933	523	2.59	4.7	1.47	4.18	5.31	2.32	1.57	1.62	101.4	19.2	55.6	22	1.59	48.5	62.0913	0.872302	93.47	0	0	60	2	2	2
2	59	92	1	12	1.86	1	0	1	0	43.8	126	17.2	259	354	1.39	2.97	0.62	2.5	3.56	1.77	2.34	2.79	116.17	23.55	54.2	22	1.57	58.1	65.2182	1	101.92	0	0	58	2	2	2
2	73	86	1	11	1.05	1	0	1	0	42.8	123	13	96	313	1.09	2.55	0.41	2.09	3.13	1.64	2.23	2.62	114.06	22.96	60.6	22	1.66	63.3	63.7292	1	100.43	0	0	60	2	2	2
1	56	42	1	6	1.94	2	0	1	1	42.5	98	21.9	443	400	1.71	3.44	0.85	2.95	4.03	1.92	1.42	1.45	99.29	18.41	66.6	22	1.74	55.7	63.2825	0.836336	93.16	0	0	60	2	2	2
1	65	78	3	10	1.77	1	0	1	0	44	119	15.6	198	339	1.28	2.81	0.54	2.34	3.4	1.72	2.09	2.4	111.25	22.17	59.2	22	1.64	59.6	65.516	1	102.22	0	0	58	2	2	2
2	83	80	1	10	1.75	1	0	1	0	41.5	120	33.6	892	513	2.52	4.59	1.42	4.07	5.2	2.28	2.13	2.46	111.95	22.37	58.5	22	1.63	59.4	61.7935	1	98.49	0	0	59	2	2	2
2	62	84	1	11	1.22	1	0	1	0	42.3	122	19.8	361	380	1.57	3.23	0.75	2.75	3.82	1.85	2.2	2.57	113.36	22.76	50.8	22	1.52	52.6	62.9847	1.03543	101.16	0	0	60	2	2	2
2	40	107	1	13	1.83	1	0	1	1	41.5	135	29.9	749	477	2.26	4.23	1.24	3.72	4.83	2.17	2.62	2.34	121.09	25.14	57	22	1.61	65.2	61.7935	1	98.49	0	0	58	2	2	2
1	70	46	1	7	1.88	1	0	1	0	43.5	100	14	137	323	1.17	2.66	0.47	2.19	3.24	1.67	1.49	1.56	100.7	18.8	54.9	22	1.58	46.9	64.7715	0.854281	95.39	0	0	60	2	2	2
1	59	34	1	5	1.83	1	1	1	0	42.5	93	31.5	810	492	2.37	4.39	1.32	3.87	4.99	2.22	1.28	1.23	141.5	17.61	58.5	22	1.63	46.8	63.2825	0.8	91.64	0	0	60	2	2	2
1	65	44	1	6	1.28	1	0	1	1	42.5	99	31.5	810	492	2.37	4.39	1.32	3.87	4.99	2.22	1.46	3.54	136.81	18.6	57.7	22	1.62	48.8	63.2825	0.845754	93.55	0	0	60	2	2	2
2	61	30	3	5	1.33	1	0	1	0	43.5	91	20.9	402	390	1.64	3.34	0.8	2.85	3.93	1.89	1.21	3.31	139.15	17.22	53.5	22	1.56	41.9	64.7715	0.783178	92.43	0	0	58	2	2	2
1	73	82	1	11	1.71	1	0	1	0	37.4	121	34.6	933	523	2.59	4.7	1.47	4.18	5.31	2.32	2.16	0.9	92.26	22.56	65.8	22	1.73	67.5	55.6886	1	92.39	0	0	59	2	2	2
1	72	77	1	10	1.49	1	0	1	0	41.5	118	16.7	239	349	1.35	2.92	0.6	2.44	3.5	1.75	2.06	2.57	110.54	21.97	59.2	22	1.64	59.1	61.7935	0.998311	98.42	0	0	60	2	2	2
2	69	82	3	11	1.61	1	0	1	0	42	121	12.4	76	308	1.06	2.5	0.39	2.04	3.08	1.62	2.16	1.91	112.65	22.56	55.6	22	1.59	57	62.538	1	99.24	0	0	58	2	2	2
1	40	98	3	12	0.96	1	0	1	1	42.5	130	30.9	790	487	2.34	4.33	1.29	3.82	4.94	2.2	2.44	3.85	117.57	24.15	59.9	22	1.65	65.8	63.2825	1.0985	104.09	0	0	69	2	2	2
1	84	77	1	10	1.47	1	0	1	0	41.5	118	31.5	810	492	2.37	4.39	1.32	3.87	4.99	2.22	2.06	2.35	110.54	21.97	58.5	22	1.63	58.4	61.7935	0.998291	98.42	0	0	57	2	2	2
2	81	75	1	10	1.29	1	0	1	0	45.3	116	29.3	729	472	2.23	4.18	1.22	3.67	4.78	2.15	2.02	2.29	109.84	21.77	58.5	22	1.63	57.8	67.4517	0.988034	103.65	0	0	56	2	2	2
2	77	78	3	10	1.77	1	0	1	0	41.5	119	30.9	790	487	2.34	4.33	1.29	3.82	4.94	2.2	2.09	2.4	114.79	22.17	55.6	22	1.59	56.1	61.7935	1	98.49	0	0	58	2	2	2
1	51	55	1	10	1.53	1	1	1	0	40.4	120	29.3	729	472	2.23	4.18	1.22	3.67	4.78	2.15	2.23	1.58	90.15	21.92	59.9	22	1.65	59.7	60.1556	0.996661	96.72	0	0	60	2	2	2
1	54	72	1	9	1.71	1	1	1	0	38.6	110	34.6	933	523	2.59	4.7	1.47	4.18	5.31	2.32	1.99	3.72	126.64	20.61	66.6	22	1.74	62.4	57.4754	0.936937	91.55	0	0	60	2	2	2
1	94	17	1	10	1.61	1	0	1	0	40.4	120	32	831	497	2.41	4.44	1.34	3.92	5.04	2.23	2.23	2.68	121.26	21.92	59.2	22	1.64	59	60.1556	0.996622	96.71	0	0	54	2	2	2
1	50	33	1	4	1.2	1	1	1	0	44	86	30.9	790	487	2.34	4.33	1.29	3.82	4.94	2.2	1.07	1.6	114.06	16.43	59.9	22	1.65	44.7	65.516	0.746244	91.63	0	0	59	2	2	2
1	77	34	1	12	1.77	1	0	1	0	42.8	129	33.6	892	513	2.52	4.59	1.42	4.07	5.2	2.28	2.41	2.32	116.87	23.95	57	22	1.61	62.1	63.7292	1	100.43	0	0	60	2	2	2
1	56	62	1	11	1.45	1	1	1	0	41.7	122	29.9	749	477	2.26	4.23	1.24	3.72	4.83	2.17	2.2	3.54	131.33	22.76	66.6	22	1.74	68.9	62.0913	1	98.79	0	0	58	2	2	2
1	67	92	1	5	1.88	1	0	1	1	43.8	92	19.4	370	398	1.29	3.15	0.72	2.73	4.05	1.86	1.25	2.54	120.38	17.42	59.2	22	1.64	46.9	65.2182	0.79223	93.25	0	0	54	2	2	2
1	61	43	1	7	1.43	1	0	1	0	42.5	102	31.6	781	524	2.1	4.48	1.28	3.98	5.37	2.21	1.57	1.93	137.59	19.2	64.3	22	1.71	56.1	63.2825	0.872473	94.66	0	0	57	2	2	2
1	56	54	1	12	1.13	1	1	1	0	41.5	126	16.9	288	372	1.13	2.88	0.61	2.48	3.79	1.78	2.34	2.79	95.07	23.55	66.6	22	1.74	71.3	61.7935	1	98.49	0	0	60	2	2	2
1	54	24	1	11	1.81	1	0	1	0	41.2	123	27.3	637	480	1.82	4.01	1.08	3.54	4.91	2.09	2.23	2.62	90.15	22.96	59.2	22	1.64	61.8	61.3468	1	98.05	0	0	60	2	2	2
1	57	72	1	6	1.83	1	1	1	1	42.3	98	28	658	486	1.86	4.08	1.11	3.61	4.98	2.1	1.42	1.45	109.84	18.41	65.1	22	1.72	54.5	62.9847	0.837174	92.89	0	0	58	2	2	2
1	63	56	1	10	1.75	1	0	1	0	42.8	119	10.8	235	309	0.72	2.21	0.33	1.86	3.13	1.61	2.09	2.4	111.95	22.17	64.3	22	1.71	64.8	63.7292	1	100.43	0	0	59	2	2	2
1	61	88	1	4	1.96	1	1	1	0	43.8	85	12	124	322	0.8	2.34	0.38	1.98	3.26	1.64	1.04	2.9	92.26	16.23	54.9	22	1.58	40.5	65.2182	0.737705	90.98	0	0	54	2	2	2
1	67	20	1	11	1.75	1	0	1	0	41.7	122	29.8	720	505	1.98	4.28	1.19	3.79	5.18	2.16	2.2	2.57	113.36	22.76	58.5	22	1.63	60.5	62.0913	1	98.79	0	0	58	2	2	2
1	75	60	1	11	1.77	1	0	1	0	42.8	122	30.4	740	511	2.02	4.35	1.22	3.86	5.24	2.18	2.2	2.57	113.36	22.76	69.7	22	1.78	72.1	63.7292	1	100.43	0	0	60	2	2	2
2	76	53	1	11	1.22	1	0	1	0	42.5	124	18.1	329	385	1.21	3.01	0.66	2.61	3.92	1.82	2.27	2.68	114.76	23.16	55.6	22	1.59	58.6	63.2825	1	99.98	0	0	53	2	2	2
1	66	28	1	12	1.77	1	1	1	0	40.2	129	13.8	186	341	0.92	2.54	0.47	2.17	3.46	1.7	2.41	2.85	116.87	23.95	59.9	22	1.65	65.2	59.8578	1	96.56	0	0	55	2	2	2
1	55	118	1	6	1.28	1	0	1	0	43	99	8.9	168	290	0.6	2.01	0.25	1.67	2.93	1.55	1.46	2.46	100	18.6	58.5	22	1.63	49.4	64.027	0.844444	94.24	0	0	57	2	2	2
1	52	112	1	11	1.3	4	0	1	0	35.9	121	26.7	617	473	1.78	3.95	1.05	3.48	4.85	2.07	2.16	3.62	112.65	22.56	59.2	22	1.64	60.7	53.4551	1	90.16	0	0	60	2	2	2
1	61	37	1	11	1.16	1	1	1	0	36.4	122	28.6	679	492	1.9	4.15	1.14	3.67	5.04	2.12	2.2	2.57	113.36	22.76	65.1	22	1.72	67.3	54.1996	1	90.9	0	0	58	2	2	2
2	76	108	1	10	1.47	4	0	1	0	42.5	118	33.5	843	543	2.22	4.68	1.36	4.17	5.57	2.26	2.06	2.35	110.54	21.97	58.5	22	1.63	58.4	63.2825	0.998291	99.91	0	0	60	2	2	2
2	47	64	1	11	1.24	1	1	1	0	36.1	121	26.7	617	473	1.78	3.95	1.05	3.48	4.85	2.07	2.16	2.51	112.65	22.56	55.6	22	1.59	57	53.7529	1	90.45	0	0	57	2	2	2
1	44	78	1	10	1.86	1	0	1	0	38.2	118	27.3	637	480	1.82	4.01	1.08	3.54	4.91	2.09	2.06	2.35	110.54	21.97	59.9	22	1.65	59.8	56.8798	0.998331	93.51	0	0	57	2	2	2
1	34	82	1	10	1.77	4	0	1	0	43.5	119	32.9	822	537	2.18	4.62	1.33	4.11	5.51	2.25	2.09	2.4	111.25	22.17	64.3	22	1.71	64.8	64.7715	1	101.47	0	0	60	2	2	2
2	43	108	1	10	1.79	4	0	1	0	42.8	119	30.4	740	511	2.02	4.35	1.22	3.86	5.24	2.18	2.09	2.4	109.84	22.17	58.5	22	1.63	58.9	63.7292	1	100.43	0	0	60	2	2	2
2	58	46	1	12	1.2	4	1	1	0	37.4	129	29.8	720	505	1.98	4.28	1.19	3.79	5.18	2.16	2.41	2.85	113.36	23.95	55.6	22	1.59	60.6	55.6886	1	92.39	0	0	58	2	2	2
1	63	57	1	11	1.22	4	0	1	0	42	122	26.7	617	473	1.78	3.95	1.05	3.48	4.85	2.07	2.2	2.57	116.87	22.76	66.6	22	1.74	68.9	62.538	1	99.24	0	0	59	2	2	2
1	71	55	1	10	1.45	4	1	1	0	42.5	118	28.6	679	492	1.9	4.15	1.14	3.67	5.04	2.12	2.06	2.35	113.36	21.97	65.1	22	1.72	65	63.2825	0.998464	99.92	0	0	60	2	2	2
1	60	82	1	11	1.94	1	1	1	0	42.5	121	9.6	218	297	0.64	2.08	0.27	1.73	3	1.57	2.16	2.51	110.54	22.56	57	22	1.61	58.5	63.2825	1	99.98	0	0	54	2	2	2
1	46	39	1	4	1.28	4	1	1	0	43	83	27.3	637	480	1.82	4.01	1.08	3.54	4.91	2.09	0.97	1.24	112.65	15.83	66.6	22	1.74	47.9	64.027	0.719219	89.02	0	0	60	2	2	2
2	76	16	1	10	1.81	4	1	1	1	37.7	119	29.8	720	505	1.98	4.28	1.19	3.79	5.18	2.16	2.09	2.4	87.34	22.17	65.1	22	1.72	65.6	56.1353	1	92.84	0	0	60	2	2	2
2	76	86	1	11	1.83	4	0	1	0	41.7	123	29.9	749	477	2.26	4.23	1.24	3.72	4.83	2.17	2.23	2.62	116.87	22.96	55.6	22	1.59	58.1	62.0913	1	98.79	1	0	47	2	2	2
1	76	80	2	10	1.88	1	0	1	0	35.1	120	31.5	810	492	2.37	4.39	1.32	3.87	4.99	2.22	2.13	2.46	110.54	22.37	59.9	22	1.65	60.9	52.2639	1	84.63	1	0	24	1	2	2
1	35	17	1	4	1.28	4	1	1	0	43	83	14.6	157	329	1.2	2.71	0.49	2.24	3.29	1.69	0.97	1.24	114.06	15.83	65.1	22	1.72	46.8	64.027	0.718894	89.02	1	1	48	2	2	2
1	67	84	3	11	1.94	1	1	1	1	41.2	122	19.8	361	380	1.57	3.23	0.75	2.75	3.82	1.85	2.2	2.34	112.65	22.76	57.7	22	1.62	59.7	61.3468	1	94.25	1	1	44	2	2	2
1	54	98	1	12	1.66	1	0	1	0	42.8	130	31.5	810	492	2.37	4.39	1.32	3.87	4.99	2.22	2.44	2.9	111.95	24.15	64.3	22	1.71	70.6	63.7292	1	98.54	1	1	56	2	2	2
2	83	75	1	10	1.2	2	0	1	0	41.7	116	30.9	790	487	2.34	4.33	1.29	3.82	4.94	2.2	2.02	2.29	87.34	21.77	55.6	22	1.59	55	62.0913	0.989209	96.74	1	0	39	2	2	2
1	64	23	1	4	1.83	2	0	1	0	42.3	86	12	124	322	0.8	2.34	0.38	1.98	3.26	1.64	1.07	0.95	134.46	16.43	58.5	22	1.63	43.7	62.9847	0.747009	89.13	1	0	38	2	2	2
1	63	78	1	10	1.83	1	0	1	1	42	119	14.6	157	329	1.2	2.71	0.49	2.24	3.29	1.69	2.09	2.4	111.25	22.17	57	22	1.61	57.5	62.538	1	97.86	1	1	45	2	2	2
1	55	49	1	11	1.83	1	0	1	0	41.7	123	33.5	843	543	2.22	4.68	1.36	4.17	5.57	2.26	2.23	2.62	111.25	22.96	57	22	1.61	59.5	62.0913	1	98.79	1	1	43	2	2	2
1	90	20	1	12	1.13	4	0	1	0	43.8	126	30.4	740	511	2.02	4.35	1.22	3.86	5.24	2.18	2.34	2.79	135.24	23.55	59.2	22	1.64	63.3	65.2182	1	101.92	1	1	45	2	2	2
1	58	44	1	6	1.47	2	0	1	1	34.4	90	31.6	781	524	2.1	4.48	1.28	3.98	5.37	2.21	1.5	4.67	112.36	17.99	65.1	22	1.72	53.2	51.2216	0.817204	80.3	0	0	60	1	1	3
2	51	18	1	4	1.47	1	1	1	0	32	70	26.7	617	473	1.78	3.95	1.05	3.48	4.85	2.07	1.01	5.03	136.02	15.37	57	22	1.61	39.8	47.648	0.698246	71.76	0	0	54	1	1	3
1	78	83	1	10	0.98	1	1	1	0	34.2	120	33.5	843	543	2.22	4.68	1.36	4.17	5.57	2.26	2.23	4.32	136.81	21.92	69.7	22	1.78	69.5	50.9238	0.997131	87.5	0	0	60	1	1	3
2	70	14	2	3	1.53	1	0	1	0	29.9	67	15.6	198	339	1.28	2.81	0.54	2.34	3.4	1.72	0.93	5.28	138.37	14.94	58.5	22	1.63	39.7	44.5211	0.678632	67.82	0	0	57	1	1	3
1	69	20	2	4	1.55	1	1	1	0	28.2	72	24.9	555	454	1.65	3.75	0.97	3.29	4.65	2.02	1.05	5.03	139.15	15.59	62.1	22	1.68	44	41.9898	0.708535	64.52	1	0	22	1	1	3
2	60	36	1	5	1.71	1	0	1	1	33.2	84	26.7	617	473	1.78	3.95	1.05	3.48	4.85	2.07	1.34	4.62	139.93	17.12	59.2	22	1.64	46.1	49.4348	0.778716	76.91	1	0	26	1	1	3
2	72	14	1	3	1.61	2	1	1	1	29.9	67	26.7	617	473	1.78	3.95	1.05	3.48	4.85	2.07	0.93	4.95	138.37	14.94	57.7	22	1.62	39.2	44.5211	0.679376	65.36	1	0	25	1	1	3
1	49	42	2	6	1.21	1	0	1	0	31	89	28.6	679	492	1.9	4.15	1.14	3.67	5.04	2.12	1.46	6.02	143.06	17.77	65.1	22	1.72	52.6	46.159	0.807988	72.54	1	1	18	1	1	3
2	66	25	1	4	1.13	1	0	1	0	31.4	75	29.2	699	499	1.94	4.22	1.17	3.73	5.11	2.14	1.13	5.23	143.85	16.03	51.5	22	1.53	37.5	46.7546	0.728155	74.21	1	0	12	1	1	3
2	77	7	1	2	1.51	1	1	1	0	28.9	62	27.3	637	480	1.82	4.01	1.08	3.54	4.91	2.09	0.81	4.79	136.81	14.28	55.6	22	1.59	36.1	43.0321	0.649281	63.26	1	1	22	1	1	3
1	71	8	3	2	1.49	2	1	1	0	27.7	57	32.5	851	502	2.45	4.49	1.37	3.97	5.1	2.25	0.69	5.28	136.02	13.63	59.2	22	1.64	36.7	41.2453	0.619932	61.25	1	0	20	1	1	3
1	89	10	3	3	1.47	1	0	1	0	29.2	63	14.6	157	329	1.2	2.71	0.49	2.24	3.29	1.69	0.85	4.54	143.85	14.5	62.1	22	1.68	40.9	43.4788	0.658615	63.52	1	0	22	1	1	3
1	71	64	3	8	0.98	3	0	1	0	37.4	105	13	96	313	1.09	2.55	0.41	2.09	3.13	1.64	1.86	4.95	138.37	19.96	67.4	22	1.75	61.1	55.6886	0.906528	84.36	1	1	25	1	1	3
1	61	36	3	5	1.49	2	1	1	1	33.2	84	21.9	443	400	1.71	3.44	0.85	2.95	4.03	1.92	1.34	4.95	139.15	17.12	67.4	22	1.75	52.4	49.4348	0.777448	72.65	1	1	24	1	1	3
1	66	51	2	7	1.49	4	0	1	0	35.6	95	29.3	729	472	2.23	4.18	1.22	3.67	4.78	2.15	1.62	5.03	136.81	18.65	60.6	22	1.66	51.4	53.0084	0.848185	82.36	1	1	21	1	1	3
2	84	80	3	10	1.81	1	0	1	0	33.1	120	31.5	810	492	2.37	4.39	1.32	3.87	4.99	2.22	2.13	4.13	138.37	22.37	57	22	1.61	58	49.2859	1	81.36	1	1	36	1	1	3
2	82	30	3	5	1.33	3	0	1	0	35.1	91	31.5	810	492	2.37	4.39	1.32	3.87	4.99	2.22	1.21	5.23	90.15	17.22	55.6	22	1.59	43.5	52.2639	0.782374	76.35	1	1	21	1	1	3
1	64	23	3	4	1.83	2	0	1	1	33.1	86	29.3	729	472	2.23	4.18	1.22	3.67	4.78	2.15	1.07	4.23	137.59	16.43	57	22	1.61	42.6	49.2859	0.747368	74.28	1	0	26	1	1	3
1	83	75	2	10	1.41	3	1	1	0	35.4	116	30.9	790	487	2.34	4.33	1.29	3.82	4.94	2.2	2.02	4.95	134.46	21.77	59.2	22	1.64	58.6	52.7106	0.989865	87.24	1	1	32	1	1	3
2	66	21	1	4	1.73	4	0	1	0	42.3	85	15.6	198	339	1.28	2.81	0.54	2.34	3.4	1.72	1.04	4.54	92.26	16.23	53.5	22	1.56	39.5	62.9847	0.738318	84.95	1	0	27	1	1	3
2	70	21	1	4	1.86	1	0	1	0	42	85	32	831	497	2.41	4.44	1.34	3.92	5.04	2.23	1.04	4.32	143.06	16.23	55.6	22	1.59	41	62.538	0.73741	86.96	1	1	25	1	1	3
2	43	15	1	3	1.83	2	0	0	0	40.5	82	32.5	851	502	2.45	4.49	1.37	3.97	5.1	2.25	0.93	4.32	106.3	15.63	55.6	22	1.59	39.5	60.3045	0.710432	82.63	1	1	44	1	1	3
1	79	43	1	2	1.47	3	0	1	0	27.7	57	28.8	708	467	2.19	4.12	1.19	3.62	4.72	2.13	0.69	5.03	95.07	13.63	59.9	22	1.65	37.1	41.2453	0.619366	60.54	1	1	15	1	1	3
1	65	13	1	7	1.49	4	0	1	0	35.6	95	29.3	729	472	2.23	4.18	1.22	3.67	4.78	2.15	1.62	4.54	134.46	18.65	58.5	22	1.63	49.6	53.0084	0.847863	81.27	1	1	26	1	1	3
1	52	39	1	10	1.81	1	0	1	0	33.1	120	29.8	720	505	1.98	4.28	1.19	3.79	5.18	2.16	2.13	4.62	139.15	22.37	60.6	22	1.66	61.6	49.2859	1	85.99	1	0	32	1	1	3
1	58	53	1	5	1.33	1	0	1	0	35.1	91	28.6	679	492	1.9	4.15	1.14	3.67	5.04	2.12	1.21	5.23	134.46	17.22	57	22	1.61	44.6	52.2639	0.782456	79.89	1	1	27	1	1	3
1	37	49	3	12	1.83	4	0	1	0	34.8	130	28	658	486	1.86	4.08	1.11	3.61	4.98	2.1	2.44	4.13	114.06	24.15	59.2	22	1.64	65	51.8172	1	88.52	1	1	24	1	1	3
1	81	73	1	9	1.51	2	1	1	0	33.2	112	28	658	486	1.86	4.08	1.11	3.61	4.98	2.1	2.03	3.06	122.72	20.83	59.2	22	1.64	56	49.4348	0.945946	83.88	0	0	60	1	2	4
2	63	75	1	9	1.49	1	0	1	0	33.2	114	29.8	720	505	1.98	4.28	1.19	3.79	5.18	2.16	2.07	3.87	134.46	21.05	52.2	22	1.54	49.9	49.4348	0.955939	84.3	0	0	57	1	2	4
1	96	81	1	10	1.29	1	0	1	0	35.1	119	26.7	617	473	1.78	3.95	1.05	3.48	4.85	2.07	2.19	3.31	135.24	21.7	66.6	22	1.74	65.7	52.2639	0.986486	88.4	0	0	58	1	2	4
2	59	40	1	6	1.61	1	0	1	0	32.1	87	26.1	596	467	1.73	3.88	1.03	3.42	4.78	2.05	1.42	3.22	136.81	17.56	64.3	22	1.71	51.4	47.7969	0.799378	76.13	0	0	56	1	2	4
1	82	77	1	10	1.53	2	0	1	0	34.5	115	32.9	822	537	2.18	4.62	1.33	4.11	5.51	2.25	2.11	3.85	100.25	21.27	59.2	22	1.64	57.2	51.3705	0.966216	86.66	0	0	58	1	2	4
1	80	9	1	2	1.47	2	0	1	0	27.7	57	28.8	708	467	2.19	4.12	1.19	3.62	4.72	2.13	0.69	1.58	113.34	13.63	57	22	1.61	35.3	41.2453	0.619298	62.07	0	0	60	1	2	4
1	56	18	1	4	1.59	1	1	1	0	30.5	70	31.5	810	492	2.37	4.39	1.32	3.87	4.99	2.22	1.01	2.32	116.87	15.37	59.9	22	1.65	41.8	45.4145	0.69783	69.51	0	0	53	1	2	4
2	85	84	1	11	1.64	1	0	1	0	34.3	122	10.3	133	288	0.91	2.29	0.29	1.83	2.87	1.56	2.2	2.57	126.64	22.76	58.5	22	1.63	60.5	51.0727	1	87.77	0	0	56	1	2	4
2	67	30	1	5	1.22	4	0	1	0	41.2	91	13	157	313	1.09	2.55	0.41	2.09	3.13	1.64	1.21	1.12	121.26	17.22	55.6	22	1.59	43.5	61.3468	0.782374	88.97	0	0	58	1	2	4
1	33	96	1	12	1.77	2	0	1	0	42.8	129	33.6	892	513	2.52	4.59	1.42	4.07	5.2	2.28	2.41	1.93	135.24	23.95	65.1	22	1.72	70.9	63.7292	1	100.43	0	0	60	2	2	4
1	75	84	1	11	1.45	4	1	1	0	41.7	122	29.9	749	477	2.26	4.23	1.24	3.72	4.83	2.17	2.2	1.28	113.36	22.76	59.9	22	1.65	62	62.0913	1	98.79	0	0	55	2	2	4
1	62	17	1	4	1.94	1	1	1	0	42.8	83	31.5	810	492	2.37	4.39	1.32	3.87	4.99	2.22	0.97	2.62	110.54	15.83	57	22	1.61	41	63.7292	0.719298	88.72	0	0	58	1	2	4
1	75	23	1	4	1.73	4	1	1	0	41.5	86	29.3	729	472	2.23	4.18	1.22	3.67	4.78	2.15	1.07	1.45	113.36	16.43	58.5	22	1.63	43.7	61.7935	0.747009	87.94	0	0	58	1	2	4
1	86	15	1	3	1.83	1	1	1	0	41.7	82	29.9	749	477	2.26	4.23	1.24	3.72	4.83	2.17	0.93	2.16	112.65	15.63	65.1	22	1.72	46.2	62.0913	0.709677	86.68	0	0	60	1	2	4
1	66	98	1	12	1.83	4	0	1	0	34.8	130	32	831	497	2.41	4.44	1.34	3.92	5.04	2.23	2.44	2.9	113.36	24.15	60.6	22	1.66	66.6	51.8172	1	88.52	0	0	54	1	2	4
1	53	84	1	11	1.75	1	1	1	0	34.1	122	31.5	810	492	2.37	4.39	1.32	3.87	4.99	2.22	2.2	1.32	87.34	22.76	58.5	22	1.63	60.5	50.7749	1	87.47	0	0	60	1	2	4
2	32	78	1	10	1.77	2	1	0	1	34.3	119	20.4	382	385	1.6	3.28	0.78	2.8	3.87	1.87	2.09	2.4	114.06	22.17	57	22	1.61	57.5	51.0727	1	87.77	0	0	58	1	2	4
1	69	86	3	11	1.79	3	0	1	0	34.8	123	29.3	729	472	2.23	4.18	1.22	3.67	4.78	2.15	2.23	2.62	116.17	22.96	59.9	22	1.65	62.5	51.8172	1	88.52	0	0	59	1	2	4
2	58	7	1	3	1.83	1	1	1	1	42.5	78	28.8	708	467	2.19	4.12	1.19	3.62	4.72	2.13	0.79	1.23	111.25	14.84	57	22	1.61	38.5	63.2825	0.675439	86.45	0	0	60	1	2	4
1	71	96	3	12	1.75	3	0	1	0	35.1	129	29.9	749	477	2.26	4.23	1.24	3.72	4.83	2.17	2.41	2.85	143.85	23.95	57	22	1.61	62.1	52.2639	1	80.72	0	0	60	1	2	4
1	77	88	3	11	1.73	2	0	1	0	34.1	124	30.4	740	511	2.02	4.35	1.22	3.86	5.24	2.18	2.27	2.68	116.87	23.16	59.9	22	1.65	63.1	50.7749	1	87.47	0	0	59	1	2	4
1	56	98	3	12	1.92	1	0	1	0	34.3	130	30.4	769	482	2.3	4.28	1.27	3.77	4.88	2.18	2.44	2.9	117.57	24.15	60.6	22	1.66	66.6	51.0727	1	87.77	0	0	59	1	2	4
1	64	84	3	11	1.51	3	0	1	1	34.8	122	20.4	382	385	1.6	3.28	0.78	2.8	3.87	1.87	2.2	3.22	135.24	22.76	69.7	22	1.78	72.1	51.8172	1	88.52	0	0	60	1	2	4
1	76	100	3	4	1.59	3	1	1	0	30.5	70	31.5	810	492	2.37	4.39	1.32	3.87	4.99	2.22	1.01	2.32	113.34	15.37	65.1	22	1.72	45.5	45.4145	0.698925	69.56	0	0	52	1	2	4
1	52	44	2	11	1.64	1	0	1	0	34.3	122	10.3	133	288	0.91	2.29	0.29	1.83	2.87	1.56	2.2	2.57	113.36	22.76	59.2	22	1.64	61.2	51.0727	1	87.77	0	0	60	1	2	4
1	62	39	1	5	1.22	3	0	1	0	41.2	91	13	157	313	1.09	2.55	0.41	2.09	3.13	1.64	1.21	1.12	138.37	17.22	65.1	22	1.72	50.9	61.3468	0.781874	88.95	0	0	59	1	2	4
2	57	48	1	4	1.73	1	1	0	0	41.5	86	18.8	350	391	1.25	3.08	0.69	2.67	3.99	1.84	1.07	1.45	92.96	16.43	57	22	1.61	42.6	61.7935	0.747368	87.96	0	0	60	1	2	4
1	50	102	1	7	1.88	1	1	1	0	35.1	100	32.9	822	537	2.18	4.62	1.33	4.11	5.51	2.25	1.49	1.56	100.7	18.8	59.2	22	1.64	50.6	52.2639	0.85473	82.91	0	0	58	1	2	4
1	92	33	3	4	1.83	1	0	1	1	33.1	86	26.1	596	467	1.73	3.88	1.03	3.42	4.78	2.05	1.07	1.32	92.96	16.43	65.1	22	1.72	48.6	49.2859	0.746544	75.42	0	0	54	1	2	4
2	70	67	1	10	1.41	1	1	1	0	35.4	116	27.3	637	480	1.82	4.01	1.08	3.54	4.91	2.09	2.02	2.29	109.84	21.77	58.5	22	1.63	57.8	52.7106	0.988034	88.91	0	0	60	1	2	4
1	45	42	1	10	1.88	1	0	1	0	35.1	120	7.1	321	271	0.48	1.81	0.16	1.48	2.73	1.5	2.13	2.46	117.57	22.37	64.3	22	1.71	65.4	52.2639	1	88.96	0	0	58	1	2	4
1	53	46	1	7	1.88	2	1	1	0	35.1	100	30.9	790	487	2.34	4.33	1.29	3.82	4.94	2.2	1.49	1.56	114.76	18.8	57	22	1.61	48.7	52.2639	0.854386	80.36	1	0	26	1	2	4
1	84	7	1	3	1.43	2	0	0	1	37.9	78	32.5	851	502	2.45	4.49	1.37	3.97	5.1	2.25	0.79	0.5	112.65	14.84	65.1	22	1.72	43.9	56.4331	0.674347	76.37	1	1	23	1	2	4
1	63	77	1	10	1.75	4	0	1	0	35.1	118	31.5	810	492	2.37	4.39	1.32	3.87	4.99	2.22	2.06	2.35	116.87	21.97	69.7	22	1.78	69.6	52.2639	0.998565	84.69	1	1	33	1	2	4
1	42	65	1	9	1.79	1	1	1	1	35.9	111	26.7	617	473	1.78	3.95	1.05	3.48	4.85	2.07	1.85	2.07	138.37	20.78	57.7	22	1.62	54.5	53.4551	0.944541	85.63	1	1	28	1	2	4
2	48	17	1	4	1.75	3	0	1	0	41.2	83	16.7	239	349	1.35	2.92	0.6	2.44	3.5	1.75	0.97	0.78	90.85	15.83	51.5	22	1.53	37.1	61.3468	0.720388	86.39	1	0	34	2	2	4
1	47	27	1	5	1.81	2	0	1	0	41.7	89	31.5	810	492	2.37	4.39	1.32	3.87	4.99	2.22	1.14	1.01	93.67	16.82	65.1	22	1.72	49.8	62.0913	0.764977	86.74	1	1	27	2	2	4
1	68	72	2	4	1.94	1	1	1	0	42.8	83	12.6	145	328	0.84	2.41	0.41	2.04	3.33	1.66	0.97	1.28	111.77	15.83	65.1	22	1.72	46.8	63.7292	0.718894	88.71	1	1	32	1	2	4
1	65	38	1	3	1.83	1	1	1	0	41.7	82	29.8	720	505	1.98	4.28	1.19	3.79	5.18	2.16	0.93	2.16	133.68	15.63	66.6	22	1.74	47.3	62.0913	0.71021	86.71	1	0	29	1	2	4
1	58	58	1	3	1.43	1	0	0	1	37.9	78	31.6	781	524	2.1	4.48	1.28	3.98	5.37	2.21	0.79	0.5	136.81	14.84	57	22	1.61	38.5	56.4331	0.675439	79.6	1	0	32	1	2	4

## Sheet: Sheet2
7	1		1
9	1		1
10	1		1
11	1		1
14	1		1
16	1		1
18	1		1
22	1		1
27	1		1
29	1		1
31	1		1
32	1		1
34	1		1
40	0		1
38	0		1
36	0		1
40	0		1
40	0		1
42	0		1
42	0		1
38	0		1
39	0		1
45	0		1
47	0		1
48	0		1
38	0		1
39	0		1
42	0		1
48	0		1
49	0		1
52	0		1
54	0		1
38	0		1
37	0		1
39	0		1
46	0		1
47	0		1
47	0		1
49	0		1
51	0		1
53	0		1
55	0		1
57	0		1
59	0		1
39	0		1
38	0		1
41	0		1
42	0		1
43	0		1
47	0		1
43	0		1
45	0		1
47	0		1
48	0		1
38	0		1
39	0		1
42	0		1
48	0		1
49	0		1
52	0		1
54	0		1
38	0		1
37	0		1
39	0		1
46	0		1
39	0		1
46	0		1
53	0		1
45	0		1
48	0		1
52	0		1
8	1		2
11	1		2
14	1		2
16	1		2
19	1		2
22	1		2
26	1		2
27	1		2
29	1		2
38	0		2
38	0		2
39	0		2
47	0		2
48	0		2
38	0		2
39	0		2
42	0		2
48	0		2
49	0		2
52	0		2
54	0		2
38	0		2
37	0		2
39	0		2
46	0		2
47	0		2
47	0		2
49	0		2
51	0		2
53	0		2
55	0		2
57	0		2
59	0		2
39	0		2
38	0		2
41	0		2
42	0		2
43	0		2
47	0		2
43	0		2
45	0		2
47	0		2
48	0		2
38	0		2
39	0		2
42	0		2
48	0		2
49	0		2
52	0		2
54	0		2
38	0		2
47	0		2
49	0		2
51	0		2
53	0		2
55	0		2
57	0		2
59	0		2
39	0		2
38	0		2
41	0		2
42	0		2
43	0		2
47	0		2
43	0		2
45	0		2
47	0		2
48	0		2
38	0		2
39	0		2
42	0		2
48	0		2
49	0		2
39	0		2
38	0		2
41	0		2
42	0		2
43	0		2
45	0		2
47	0		2
49	0		2
51	0		2
54	0		2
56	0		2
57	0		2
59	0		2
60	0		2
60	0		2
39	0		2
41	0		2
45	0		2
54	0		2
38	0		2
47	0		2
49	0		2
51	0		2
53	0		2
55	0		2
57	0		2
59	0		2
39	0		2
38	0		2
41	0		2
42	0		2
43	0		2
47	0		2
43	0		2
45	0		2
			生存分析时间的平均值和中位数
			VAR00001	平均值a				中位数
				估算	标准 错误	95% 置信区间		估算	标准 错误	95% 置信区间
						下限	上限			下限	上限
			1	51.859	1.851	48.231	55.487	.	.	.	.
			2	56.593	1.105	54.427	58.758	.	.	.	.
			总体	55.039	1.015	53.05	57.028	.	.	.	.
			a 如果已对生存分析时间进行检剔，那么估算将限于最大生存分析时间。
